# Supplementary material for: MicroAnnot: A Dedicated Workflow for Accurate Microsporidian Genome Annotation
Source: Int J Mol Sci. 2024 Jan 10;25(2):880. doi: 10.3390/ijms25020880 (PMC10815200; doi:10.3390/ijms25020880)
Supplement: Supplementary file 1 [file ijms-25-00880-s001.zip › Table S5.xlsx]

## Sheet: Feuil1
		E. intestinalis	N. ceranae	E. bieneusi
Annotation corrections	Falsely predicted TIS	199 (122:61.3)	308 (259: 84.1)	239 (120: 50.2%)
	Falsely predicted gene	8 (5: 62.5%)	76 (6: 92.1.3%)	168 (2: 98.8%)
	Newly predicted introns	19 (3:15.8%)	4 (1:25%)	-
	Unpredicted genes	115 (25: 21.8%)	292 (147: 50.3%)	70 (30: 42.8%)
	Unpredicted frameshift or sequencing error or pseudogene	11 (5: 45.5%)	121 (19: 15.7%)	43 (8: 18.6%)
Additional annotation corrections	Corrected TIS	18	9	5
	Falsely Predicted gene	-	-	-
	Predicted introns	-	-	-
	Unpredicted genes	-	10	8
	Unpredicted frameshift or sequencing error or pseudogene	1	-	-
Additional annotation errors	Falsely predicted intron	138	91	74
	Mispredicted TIS	114	238	211
	Falsely Predicted gene (warning)	-	59	8
	Unpredicted intron	-	4	-
	Unpredicted genes	216	395	327
	TE predicted as CDS	-	401	-
